# Supplementary material for: A Community-Led Approach as a Guide to Overcome Challenges for Therapy Research in Congenital Disorders of Glycosylation
Source: Int J Environ Res Public Health. 2022 Jun 2;19(11):6829. doi: 10.3390/ijerph19116829 (PMC9180837; doi:10.3390/ijerph19116829)
Supplement: Supplementary file 1 [file ijerph-19-06829-s001.zip]

Archive with 1 entries (1 files):
- ijerph-1652590-supplementary.pdf
